# Supplementary material for: Chemical Compatibility of n-Type Dopants for SWCNT Cathodes in Inverted Perovskite Solar Cells
Source: Nanomaterials (Basel). 2026 Jan 1;16(1):64. doi: 10.3390/nano16010064 (PMC12787565; doi:10.3390/nano16010064)
Supplement: Supplementary file 1 [file nanomaterials-16-00064-s001.zip]

Archive with 1 entries (1 files):
- nanomaterials-4038572-supplementary.pdf
